# Supplementary material for: Exploration of sensory and spinal neurons expressing gastrin-releasing peptide in itch and pain related behaviors
Source: Nat Commun. 2020 Mar 13;11:1397. doi: 10.1038/s41467-020-15230-y (PMC7070094; doi:10.1038/s41467-020-15230-y)
Supplement: Supplementary file 7 — Source Data [file 41467_2020_15230_MOESM7_ESM.xlsx]

## Sheet: Figure 1h
Figure 1h
		Intensity-GRP
	Cont.	1.04278	0.906891	1.05033
	Ipsi.	0.681455	0.585333	0.557894

## Sheet: Figure 1i
Figure 1i		Intensity-SP
	Cont.	1.07709	0.886077	1.03683
	Ipsi.	1.00743	0.977851	1.01472

## Sheet: Figure 4d
Figure 4d		F340/F380
	Time (s)	1	2	3	4	5
	0	0.798	0.871	0.808	0.952	1.094
	1	0.791	0.862	0.799	0.94	1.076
	2	0.785	0.863	0.795	0.944	1.074
	3	0.783	0.868	0.801	0.937	1.072
	4	0.789	0.865	0.796	0.942	1.075
	5	0.792	0.871	0.803	0.953	1.078
	6	0.79	0.868	0.797	0.94	1.075
	7	0.787	0.866	0.797	0.939	1.06
	8	0.788	0.868	0.798	0.943	1.064
	9	0.787	0.869	0.797	0.942	1.059
	10	0.786	0.871	0.795	0.937	1.06
	11	0.795	0.884	0.807	0.957	1.066
	12	0.784	0.872	0.796	0.946	1.05
	13	0.786	0.872	0.797	0.949	1.056
	14	0.792	0.883	0.804	0.956	1.062
	15	0.787	0.878	0.799	0.949	1.046
	16	0.785	0.875	0.796	0.944	1.051
	17	0.795	0.889	0.803	0.958	1.051
	18	0.783	0.877	0.798	0.945	1.043
	19	0.789	0.886	0.803	0.95	1.047
	20	0.789	0.89	0.802	0.947	1.046
	21	0.788	0.888	0.799	0.945	1.044
	22	0.786	0.887	0.798	0.939	1.037
	23	0.793	0.896	0.806	0.95	1.045
	24	0.786	0.893	0.801	0.943	1.039
	25	0.78	0.891	0.797	0.937	1.033
	26	0.778	0.893	0.801	0.934	1.032
	27	0.786	0.899	0.8	0.94	1.038
	28	0.786	0.901	0.81	0.952	1.039
	29	0.784	0.899	0.801	0.939	1.03
	30	0.79	0.904	0.803	0.944	1.036
	31	0.784	0.899	0.797	0.939	1.026
	32	0.8	0.924	0.816	0.954	1.044
	33	0.798	0.925	0.812	0.956	1.05
	34	0.781	1.648	0.796	0.939	1.03
	35	0.789	1.595	0.802	0.951	1.042
	36	0.795	1.541	0.806	0.947	1.043
	37	0.782	1.465	0.791	0.935	1.024
	38	0.762	1.386	0.784	0.908	0.986
	39	0.759	1.319	0.781	0.895	0.984
	40	0.757	1.31	0.775	0.906	0.991
	41	0.758	1.253	0.771	0.88	0.963
	42	0.756	1.222	0.764	0.875	0.963
	43	0.774	1.197	0.768	0.872	0.962
	44	0.778	1.178	0.778	0.869	0.962
	45	0.788	1.165	0.781	0.867	0.971
	46	0.799	1.148	0.789	0.858	0.972
	47	0.823	1.149	0.772	0.863	1.269
	48	0.847	1.876	0.768	0.854	1.244
	49	0.867	1.888	0.779	0.843	1.428
	50	0.908	1.916	0.784	0.843	1.617
	51	0.933	1.93	0.798	0.84	1.691
	52	0.983	1.9	0.785	0.84	1.654
	53	1.006	1.947	0.774	0.826	1.642
	54	1.029	1.929	0.786	0.836	1.712
	55	1.069	1.943	0.799	0.845	1.756
	56	1.074	1.884	0.772	0.827	1.656
	57	1.089	1.894	0.762	0.834	1.715
	58	1.099	1.871	0.765	0.824	1.623
	59	1.083	1.859	0.763	0.826	1.713
	60	1.075	1.812	0.761	0.827	1.742
	61	1.064	1.783	0.752	0.824	1.733
	62	1.037	1.791	0.75	0.825	1.743
	63	1.046	1.771	0.743	0.83	1.715
	64	1.034	1.764	0.738	0.822	1.747
	65	1.044	1.699	0.729	0.828	1.759
	66	1.033	1.745	0.736	0.824	1.776
	67	1.036	1.738	0.721	0.828	1.777
	68	1.044	1.71	0.729	0.823	1.78
	69	1.033	1.733	0.736	0.81	1.766
	70	1.053	1.674	0.717	0.83	1.793
	71	1.039	1.675	0.725	0.818	1.764
	72	1.024	1.656	0.736	0.815	1.766
	73	1.028	1.662	0.726	0.814	1.775
	74	1.045	1.629	0.723	0.822	1.795
	75	1.03	1.658	0.718	0.815	1.802
	76	1.034	1.67	0.711	0.82	1.794
	77	1.035	1.615	0.72	0.82	1.777
	78	1.005	1.649	0.728	0.812	1.81
	79	0.993	1.625	0.714	0.816	1.794
	80	0.985	1.592	0.718	0.811	1.796
	81	0.978	1.542	0.726	0.814	1.805
	82	0.969	1.452	0.721	0.808	1.808
	83	0.971	1.427	0.729	0.811	1.793
	84	0.962	1.412	0.736	0.806	1.791
	85	0.958	1.338	0.717	0.799	1.79
	86	0.953	1.341	0.725	0.812	1.799
	87	0.957	1.317	0.736	0.812	1.811
	88	0.952	1.217	0.726	0.818	1.779
	89	0.95	1.067	0.723	0.815	1.692
	90	0.942	0.987	0.718	0.814	1.614
	91	0.936	0.942	0.711	0.822	1.476
	92	0.948	0.897	0.72	0.815	1.404
	93	0.934	0.874	0.728	0.82	1.292
	94	0.931	0.88	0.714	0.82	1.235
	95	0.927	0.874	0.718	0.812	1.18
	96	0.922	0.87	0.726	0.816	1.135
	97	0.908	0.868	0.721	0.811	1.09
	98	0.906	0.863	0.729	0.814	1.067
	99	0.918	0.856	0.736	0.818	1.057
	100	0.912	0.844	0.717	0.815	1.032
	101	0.914	0.855	0.725	0.814	1.006
	102	0.909	0.863	0.736	0.822	1.009
	103	0.902	0.869	0.726	0.815	0.996
	104	0.889	0.853	0.723	0.82	0.981
	105	0.897	0.841	0.721	0.82	0.997
	106	0.894	0.858	0.729	0.812	0.998
	107	0.888	0.846	0.736	0.816	1.041
	108	0.891	0.831	0.717	0.818	1.069
	109	0.886	0.845	0.725	0.815	1.098
	110	0.881	0.836	0.736	0.814	1.136
	111	0.878	0.839	0.726	0.822	1.173
	112	0.87	0.824	0.723	0.815	1.242
	113	0.862	0.829	0.718	0.82	1.294
	114	0.874	0.836	0.711	0.82	1.425
	115	0.863	0.845	0.72	0.818	1.504
	116	0.859	0.831	0.728	0.815	1.548
	117	0.854	0.828	0.714	0.814	1.594
	118	0.856	0.819	0.718	0.822	1.621
	119	0.85	0.822	0.726	0.815	1.617
	120	0.838	0.828	0.721	0.82	1.594
	121	0.849	0.836	0.729	0.82	1.628
	122	0.842	0.821	0.723	0.812	1.593
	123	0.849	0.818	0.712	0.816	1.545
	124	0.843	0.812	0.709	0.811	1.584
	125	0.869	0.826	0.726	0.814	1.557
	126	0.857	0.835	0.718	0.808	1.531
	127	0.86	0.839	0.711	0.811	1.527
	128	0.865	0.846	0.72	0.806	1.668
	129	0.858	0.857	0.728	0.799	1.521
	130	0.839	0.852	0.714	0.801	1.495
	131	0.843	0.848	0.718	0.819	1.505
	132	0.831	0.832	0.726	0.817	1.484
	133	0.831	0.821	0.721	0.823	1.463
	134	0.826	0.829	0.729	0.834	1.439
	135	0.821	0.816	0.723	0.82	1.419
	136	0.817	0.822	0.712	0.808	1.383
	137	0.808	0.838	0.709	0.796	1.362
	138	0.814	0.834	0.726	0.81	1.347
	139	0.807	0.827	0.718	0.824	1.322
	140	0.811	0.821	0.711	0.818	1.307
	141	0.802	0.819	0.72	0.819	1.278
	142	0.804	0.812	0.728	0.822	1.259
	143	0.789	0.827	0.714	0.877	1.243
	144	0.793	0.836	0.718	0.817	1.219
	145	0.791	0.839	0.711	0.816	1.204
	146	0.783	0.845	0.72	0.817	1.183
	147	0.782	0.837	0.728	0.811	1.167
	148	0.784	0.831	0.714	0.814	1.163
	149	0.783	0.821	0.718	0.81	1.151
	150	0.782	0.829	0.726	0.811	1.135
	151	0.77	0.816	0.721	0.803	1.111
	152	0.772	0.822	0.729	0.802	1.104
	153	0.773	0.838	0.723	0.809	1.095
	154	0.768	0.834	0.712	0.809	1.095
	155	0.789	0.827	0.709	0.829	1.108
	156	0.772	0.821	0.726	0.813	1.081
	157	0.775	0.819	0.718	0.813	1.073
	158	0.78	0.812	0.711	0.822	1.079
	159	0.768	0.827	0.72	0.817	1.068
	160	0.78	0.836	0.728	0.82	1.075
	161	0.772	0.839	0.714	0.83	1.058
	162	0.775	0.845	0.718	0.824	1.063
	163	0.779	0.837	0.726	0.838	1.059
	164	0.767	0.831	0.721	0.829	1.04
	165	0.768	0.821	0.729	0.825	1.039
	166	0.771	0.829	0.723	0.83	1.047
	167	0.771	0.816	0.712	0.826	1.043
	168	0.761	0.822	0.709	0.823	1.035
	169	0.774	0.838	0.726	0.829	1.038
	170	0.776	0.834	0.728	0.837	1.045
	171	0.766	0.827	0.722	0.826	1.037
	172	0.762	0.821	0.715	0.82	1.028
	173	0.767	0.819	0.719	0.829	1.032
	174	0.772	0.812	0.726	0.835	1.034
	175	0.76	0.827	0.713	0.82	1.016
	176	0.765	0.821	0.716	0.832	1.02
	177	0.769	0.829	0.722	0.838	1.021
	178	0.764	0.816	0.718	0.833	1.013
	179	0.763	0.821	0.713	0.833	1.012
	180	0.757	0.829	0.71	0.831	1
	181	0.753	0.816	0.705	0.827	0.993
	182	0.765	0.822	0.716	0.843	1.007
	183	0.77	0.838	0.719	0.849	1.011
	184	0.763	0.834	0.715	0.843	0.996
	185	0.757	0.827	0.706	0.838	0.989
	186	0.762	0.821	0.715	0.848	0.995
	187	0.763	0.819	0.713	0.844	0.992
	188	0.758	0.812	0.71	0.847	0.987
	189	0.768	0.827	0.719	0.865	0.998
	190	0.76	0.836	0.711	0.851	0.985
	191	0.747	0.839	0.705	0.845	0.973
	192	0.762	0.845	0.714	0.859	0.981
	193	0.759	0.837	0.715	0.858	0.974
	194	0.749	0.831	0.688	0.848	0.965
	195	0.757	0.828	0.712	0.843	0.975
	196	0.748	0.837	0.702	0.826	0.958
	197	0.768	0.882	0.72	0.96	0.97
	198	0.76	0.908	0.71	0.934	0.964
	199	0.763	0.932	0.714	0.929	0.967
	200	0.76	0.947	0.722	0.904	0.97
	201	0.762	0.975	0.718	0.888	1.171
	202	0.754	1.023	0.708	0.866	1.791
	203	0.746	1.117	0.708	0.854	2.038
	204	0.754	1.237	0.714	0.86	2.15
	205	0.76	1.303	0.714	0.856	2.2
	206	0.747	1.348	0.711	0.848	2.208
	207	0.753	1.409	0.712	0.86	2.237
	208	0.751	1.437	0.713	0.856	2.227
	209	0.761	1.43	0.723	0.869	2.268
	210	0.755	1.292	0.719	0.866	2.263
	211	0.753	1.423	0.719	0.866	2.261
	212	0.752	1.411	0.716	0.863	2.27
	213	0.749	1.375	0.711	0.839	2.254
	214	0.754	1.408	0.711	0.841	2.262
	215	0.748	1.397	0.712	0.842	2.179
	216	0.746	1.387	0.711	0.846	2.202
	217	0.716	1.398	0.711	0.836	2.183
	218	0.757	1.422	0.731	0.851	2.198
	219	0.754	1.407	0.745	0.843	2.128
	220	0.753	1.392	0.781	0.844	2.12
	221	0.751	1.411	0.791	0.84	2.092
	222	0.759	1.402	0.792	0.848	2.091
	223	0.756	1.413	0.779	0.843	2.072
	224	0.758	1.408	0.77	0.845	2.063
	225	0.754	1.407	0.755	0.842	2.029
	226	0.755	1.407	0.747	0.839	2.014
	227	0.766	1.4	0.749	0.85	2.01
	228	0.771	1.423	0.75	0.851	2.017
	229	0.761	1.42	0.737	0.844	1.979
	230	0.761	1.428	0.732	0.84	1.963
	231	0.771	1.429	0.733	0.845	1.964
	232	0.779	1.442	0.731	0.84	1.934
	233	0.786	1.441	0.734	0.851	1.949
	234	0.772	1.444	0.717	0.834	1.901
	235	0.787	1.444	0.719	0.836	1.895
	236	0.801	1.44	0.73	0.848	1.909
	237	0.8	1.445	0.732	0.851	1.891
	238	0.784	1.459	0.714	0.832	1.859
	239	0.801	1.464	0.716	0.838	1.856
	240	0.82	1.466	0.721	0.844	1.856
	241	0.814	1.447	0.721	0.839	1.838
	242	0.82	1.458	0.714	0.837	1.806
	243	0.822	1.47	0.719	0.842	1.806
	244	0.833	1.469	0.718	0.842	1.795
	245	0.823	1.515	0.713	0.836	1.775
	246	0.82	1.485	0.716	0.836	1.766
	247	0.835	1.493	0.718	0.837	1.76
	248	0.823	1.509	0.715	0.837	1.738
	249	0.84	1.496	0.722	0.843	1.738
	250	0.841	1.522	0.718	0.843	1.71
	251	0.844	1.511	0.712	0.834	1.689
	252	0.854	1.523	0.73	0.862	1.69
	253	0.85	1.53	0.711	0.834	1.658
	254	0.845	1.522	0.716	0.846	1.643
	255	0.858	1.521	0.722	0.859	1.609
	256	0.864	1.536	0.726	0.866	1.607
	257	0.861	1.539	0.718	0.828	1.633
	258	0.873	1.528	0.727	0.853	1.631
	259	0.878	1.547	0.722	0.849	1.61
	260	0.903	1.557	0.732	0.86	1.521
	261	0.906	1.544	0.724	0.861	1.61
	262	0.916	1.53	0.714	0.856	1.56
	263	0.904	1.547	0.727	0.904	1.555
	264	0.902	1.567	0.733	0.913	1.495
	265	0.907	1.533	0.711	0.735	1.507
	266	0.904	1.549	0.735	0.884	1.521
	267	0.879	1.556	0.727	0.869	1.484
	268	0.879	1.544	0.728	0.876	1.472
	269	0.91	1.548	0.738	0.888	1.476
	270	0.918	1.529	0.735	0.879	1.453
	271	0.914	1.52	0.729	0.877	1.422
	272	0.94	1.539	0.736	0.886	1.427
	273	0.927	1.543	0.736	0.881	1.399
	274	0.917	1.53	0.723	0.868	1.365
	275	0.924	1.513	0.729	0.875	1.35
	276	0.929	1.52	0.735	0.877	1.338
	277	0.913	1.52	0.737	0.873	1.313
	278	0.905	1.505	0.732	0.876	1.323
	279	0.887	1.521	0.733	0.861	1.256
	280	0.878	1.5	0.731	0.864	1.242
	281	0.879	1.479	0.734	0.866	1.227
	282	0.868	1.498	0.717	0.859	1.209
	283	0.872	1.491	0.719	0.869	1.203
	284	0.87	1.441	0.73	0.869	1.189
	285	0.854	1.469	0.732	0.857	1.167
	286	0.864	1.438	0.714	0.868	1.158
	287	0.846	1.494	0.716	0.856	1.146
	288	0.846	1.449	0.721	0.865	1.159
	289	0.843	1.454	0.721	0.86	1.129
	290	0.828	1.452	0.714	0.849	1.095
	291	0.847	1.443	0.719	0.869	1.115
	292	0.839	1.424	0.718	0.859	1.094
	293	0.846	1.409	0.734	0.866	1.096
	294	0.835	1.409	0.728	0.86	1.082
	295	0.838	1.403	0.728	0.864	1.083
	296	0.838	1.386	0.731	0.864	1.073
	297	0.842	1.392	0.741	0.87	1.079
	298	0.841	1.389	0.738	0.872	1.08
	299	0.836	1.399	0.737	0.868	1.067
	300	0.844	1.383	0.743	0.877	1.07
	301	0.828	1.383	0.731	0.865	1.051
	302	0.828	1.369	0.732	0.866	1.053
	303	0.837	1.355	0.739	0.87	1.059
	304	0.826	1.349	0.733	0.866	1.05
	305	0.824	1.337	0.732	0.866	1.043
	306	0.834	1.344	0.74	0.872	1.046
	307	0.832	1.303	0.741	0.875	1.049
	308	0.822	1.375	0.738	0.869	1.046
	309	0.822	1.362	0.736	0.867	1.039
	310	0.827	1.348	0.742	0.873	1.041
	311	0.821	1.335	0.734	0.872	1.035
	312	0.829	1.338	0.745	0.875	1.044
	313	0.833	1.315	0.747	0.879	1.048
	314	0.819	1.309	0.732	0.862	1.026
	315	0.827	1.287	0.745	0.88	1.036
	316	0.827	1.277	0.743	0.879	1.032
	317	0.813	1.283	0.733	0.868	1.011
	318	0.821	1.281	0.74	0.868	1.021
	319	0.81	1.252	0.74	0.873	1.018
	320	0.811	1.239	0.736	0.869	1.013
	321	0.8	1.24	0.726	0.86	0.997
	322	0.799	1.226	0.729	0.861	0.993
	323	0.794	1.226	0.725	0.857	0.987
	324	0.792	1.193	0.724	0.855	0.981
	325	0.798	1.195	0.733	0.867	1
	326	0.79	1.204	0.723	0.857	0.992
	327	0.797	1.194	0.734	0.863	1.005
	328	0.783	1.164	0.722	0.862	0.992
	329	0.786	1.164	0.728	0.863	1.003
	330	0.782	1.166	0.719	0.849	0.988
	331	0.778	1.154	0.724	0.858	0.999
	332	0.784	1.141	0.73	0.864	1.006
	333	0.79	1.141	0.735	0.867	1.018
	334	0.781	1.137	0.73	0.866	1.001
	335	0.783	1.123	0.739	0.859	1.003
	336	0.774	1.119	0.723	0.858	0.994
	337	0.776	1.117	0.725	0.86	0.988
	338	0.773	1.104	0.723	0.883	0.985
	339	0.774	1.11	0.727	0.864	0.988
	340	0.781	1.099	0.732	0.87	0.99
	341	0.773	1.083	0.721	0.851	0.978
	342	0.768	1.107	0.718	0.851	0.974
	343	0.763	1.068	0.717	0.851	0.969
	344	0.763	1.074	0.717	0.85	0.97
	345	0.759	1.07	0.722	0.854	0.977
	346	0.755	1.089	0.714	0.848	0.963
	347	0.764	1.069	0.722	0.852	0.969
	348	0.755	1.076	0.713	0.847	0.957
	349	0.764	1.067	0.718	0.854	0.969
	350	0.765	1.076	0.724	0.858	0.967
	351	0.764	1.062	0.722	0.859	0.962
	352	0.769	1.054	0.731	0.866	0.977
	353	0.758	1.089	0.719	0.855	0.961
	354	0.768	1.097	0.729	0.863	0.971
	355	0.762	0.995	0.723	0.861	0.972
	356	0.755	1.051	0.719	0.857	0.963
	357	0.765	1.036	0.724	0.863	0.972
	358	0.755	1.045	0.72	0.858	0.963
	359	0.761	1.049	0.737	0.861	0.963
	360	0.754	1.043	0.732	0.854	0.956
	361	0.758	1.03	0.733	0.865	0.959
	362	0.753	1.041	0.731	0.863	0.949
	363	0.755	1.039	0.734	0.861	0.946
	364	0.765	1.021	0.717	0.88	0.96
	365	0.765	1.03	0.719	0.876	0.954
	366	0.756	1.038	0.73	0.874	0.944
	367	0.764	1.028	0.732	0.881	0.952
	368	0.762	1.029	0.714	0.88	0.946
	369	0.759	1.014	0.716	0.878	0.945
	370	0.761	1.009	0.721	0.882	0.944
	371	0.755	1.017	0.721	0.875	0.939
	372	0.756	1.005	0.714	0.885	0.933
	373	0.761	1.012	0.719	0.871	0.937
	374	0.764	1.016	0.718	0.876	0.942
	375	0.751	0.999	0.738	0.865	0.927
	376	0.753	1.008	0.749	0.871	0.933
	377	0.758	0.993	0.721	0.876	0.934
	378	0.761	1.006	0.726	0.878	0.935
	379	0.757	1	0.724	0.87	0.934
	380	0.751	0.984	0.716	0.868	0.923
	381	0.751	1.006	0.721	0.868	0.926
	382	0.758	0.99	0.727	0.879	0.936
	383	0.761	0.999	0.728	0.873	0.931
	384	0.753	0.987	0.737	0.848	0.911
	385	0.746	1.003	0.732	0.858	0.917
	386	0.751	1.018	0.733	0.868	0.921
	387	0.762	1.028	0.731	0.883	0.926
	388	0.753	1.03	0.734	0.876	0.922
	389	0.758	1.011	0.717	0.856	0.933
	390	0.764	1.02	0.719	0.903	0.945
	391	0.765	0.998	0.73	0.87	0.941
	392	0.765	0.994	0.732	0.82	0.937
	393	0.756	1.005	0.714	0.859	0.942
	394	0.754	0.985	0.716	0.857	0.936
	395	0.755	0.979	0.721	0.866	0.954
	396	0.769	0.995	0.721	0.865	0.957
	397	0.775	0.987	0.714	0.866	0.954
	398	0.782	0.973	0.719	0.863	0.971
	399	0.778	0.972	0.718	0.869	0.968
	400	0.781	0.975	0.725	0.872	0.976
	401	0.79	0.963	0.723	0.868	1.007
	402	0.827	1.258	0.719	0.878	1.391
	403	0.902	1.753	0.725	0.871	1.792
	404	1.093	1.945	0.727	0.88	2.107
	405	1.452	1.958	0.716	0.867	2.232
	406	1.621	2.002	0.72	0.884	2.326
	407	1.716	1.997	0.722	0.886	2.357
	408	1.875	2.013	0.726	0.906	2.456
	409	1.96	1.983	0.724	0.915	2.448
	410	2.184	1.999	0.722	1.052	2.475
	411	2.342	2.004	0.73	1.074	2.462
	412	2.343	1.992	0.724	1.086	2.492
	413	2.393	2.009	0.729	1.086	2.499
	414	2.439	2.027	0.725	1.099	2.513
	415	2.426	2.01	0.723	1.084	2.478
	416	2.465	2.026	0.719	1.092	2.503
	417	2.446	2.014	0.722	1.082	2.484
	418	2.494	2.049	0.73	1.1	2.516
	419	2.483	2.037	0.724	1.094	2.519
	420	2.458	2.009	0.729	1.08	2.479
	421	2.453	2.005	0.725	1.086	2.469
	422	2.482	2.028	0.723	1.095	2.502
	423	2.444	2.007	0.719	1.091	2.481
	424	2.447	2.002	0.725	1.098	2.474
	425	2.454	2.008	0.727	1.109	2.494
	426	2.432	1.993	0.716	1.102	2.471
	427	2.457	2	0.72	1.112	2.489
	428	2.447	1.998	0.722	1.111	2.484
	429	2.424	1.988	0.726	1.106	2.474
	430	2.43	1.98	0.724	1.068	2.471
	431	2.422	1.991	0.716	1.115	2.479
	432	2.401	1.97	0.721	1.114	2.449
	433	2.307	1.897	0.722	1.099	2.437
	434	2.409	1.984	0.73	1.132	2.477
	435	2.382	1.964	0.724	1.119	2.442
	436	2.381	1.958	0.729	1.117	2.43
	437	2.346	1.93	0.725	1.103	2.148
	438	2.366	1.921	0.723	1.065	2.201
	439	2.343	1.902	0.719	1.062	2.401
	440	2.343	1.944	0.725	1.097	2.442
	441	2.376	1.949	0.727	1.107	2.424
	442	2.354	1.934	0.716	1.107	2.425
	443	2.374	1.939	0.72	1.144	2.449
	444	2.369	1.933	0.722	1.146	2.426
	445	2.326	1.91	0.726	1.108	2.38
	446	2.365	1.929	0.724	1.118	2.42
	447	2.35	1.922	0.716	1.127	2.407
	448	2.376	1.935	0.737	1.138	2.421
	449	2.317	1.887	0.732	1.113	2.364
	450	2.336	1.88	0.733	1.121	2.36
	451	2.325	1.861	0.731	1.117	2.347
	452	2.306	1.834	0.734	1.101	2.311
	453	2.347	1.883	0.717	1.118	2.355
	454	2.326	1.876	0.719	1.106	2.347
	455	2.297	1.868	0.73	1.105	2.349
	456	2.318	1.89	0.732	1.109	2.354
	457	2.305	1.879	0.714	1.1	2.339
	458	2.318	1.879	0.716	1.104	2.34
	459	2.307	1.879	0.721	1.111	2.344
	460	2.343	1.902	0.721	1.109	2.365
	461	2.324	1.904	0.714	1.108	2.368
	462	2.363	1.938	0.719	1.151	2.39
	463	2.356	1.922	0.718	1.101	2.323
	464	2.365	1.922	0.719	1.132	2.389
	465	2.353	1.925	0.724	1.124	2.28
	466	2.36	1.934	0.72	1.133	2.398
	467	2.393	1.961	0.725	1.146	2.425
	468	2.277	1.872	0.718	1.135	2.388
	469	2.35	1.927	0.724	1.135	2.385
	470	2.344	1.928	0.719	1.136	2.404
	471	2.353	1.939	0.716	1.134	2.408
	472	2.307	1.905	0.732	1.092	2.372
	473	2.291	1.915	0.736	1.118	2.36
	474	2.299	1.912	0.722	1.126	2.393
	475	2.26	1.891	0.73	1.123	2.36
	476	2.233	1.873	0.724	1.111	2.344
	477	2.209	1.858	0.729	1.107	2.33
	478	2.206	1.873	0.729	1.115	2.344
	479	2.206	1.877	0.723	1.124	2.344
	480	2.16	1.84	0.719	1.106	2.315
	481	2.164	1.849	0.724	1.111	2.303
	482	2.151	1.814	0.72	1.119	2.327
	483	2.161	1.859	0.725	1.125	2.323
	484	2.1	1.812	0.718	1.1	2.281
	485	2.123	1.839	0.724	1.12	2.315
	486	2.126	1.837	0.719	1.115	2.312
	487	2.128	1.8	0.716	1.106	2.29
	488	2.078	1.811	0.732	1.113	2.292
	489	2.066	1.797	0.736	1.107	2.276
	490	2.056	1.792	0.722	1.105	2.272
	491	2.052	1.797	0.73	1.106	2.278
	492	2.012	1.768	0.724	1.1	2.247
	493	2.022	1.763	0.729	1.095	2.253
	494	2.02	1.777	0.729	1.103	2.261
	495	2.024	1.778	0.723	1.105	2.272
	496	2.042	1.754	0.719	1.101	2.251
	497	1.985	1.688	0.724	1.103	2.25
	498	1.985	1.746	0.72	1.114	2.225
	499	1.974	1.742	0.725	1.103	2.242
	500	1.979	1.743	0.718	1.092	2.227
	501	1.954	1.72	0.724	1.083	2.214
	502	1.95	1.717	0.719	1.085	2.211
	503	1.963	1.721	0.716	1.087	2.22
	504	1.959	1.725	0.732	1.093	2.221
	505	1.935	1.71	0.736	1.083	2.203
	506	1.94	1.734	0.722	1.102	2.2
	507	1.977	1.735	0.73	1.1	2.236
	508	1.942	1.707	0.724	1.078	2.202
	509	1.942	1.709	0.729	1.08	2.208
	510	2.03	1.709	0.729	1.087	2.202
	511	1.934	1.704	0.723	1.085	2.194
	512	1.93	1.694	0.719	1.092	2.201
	513	1.929	1.697	0.724	1.102	2.197
	514	1.913	1.68	0.72	1.095	2.181
	515	1.891	1.671	0.725	1.085	2.169
	516	1.904	1.677	0.718	1.104	2.187
	517	1.898	1.664	0.724	1.105	2.176
	518	1.872	1.644	0.719	1.093	2.148
	519	1.881	1.657	0.738	1.103	2.163
	520	1.882	1.655	0.749	1.101	2.148
	521	1.847	1.62	0.759	1.094	2.135
	522	1.864	1.637	0.742	1.108	2.153
	523	1.87	1.644	0.749	1.108	2.151
	524	1.844	1.617	0.736	1.092	2.126
	525	1.852	1.614	0.71	1.102	2.128
	526	1.866	1.637	0.705	1.109	2.145
	527	1.872	1.641	0.717	1.118	2.145
	528	1.831	1.597	0.719	1.094	2.099
	529	1.841	1.6	0.73	1.108	2.112
	530	1.843	1.602	0.732	1.104	2.095
	531	1.827	1.59	0.714	1.1	2.081
	532	1.846	1.609	0.716	1.109	2.119
	533	1.844	1.61	0.737	1.119	2.108
	534	1.826	1.592	0.732	1.103	2.085
	535	1.846	1.603	0.733	1.12	2.103
	536	1.825	1.583	0.731	1.111	2.089
	537	1.817	1.572	0.734	1.093	2.084
	538	1.812	1.575	0.717	1.116	2.105
	539	1.819	1.576	0.719	1.116	2.121
	540	1.805	1.586	0.73	1.167	2.13
	541	1.874	1.621	0.732	1.135	2.12
	542	1.856	1.638	0.714	1.115	2.172
	543	1.853	1.627	0.716	1.118	2.148
	544	1.896	1.664	0.721	1.149	2.202
	545	1.919	1.698	0.721	1.137	2.218
	546	1.916	1.673	0.714	1.122	2.207
	547	1.905	1.672	0.719	1.12	2.227
	548	1.93	1.693	0.718	1.134	2.231
	549	1.916	1.678	1.009	1.19	2.216
	550	1.896	1.783	1.04	1.217	2.206
	551	1.911	1.815	1.23	1.245	2.199
	552	1.937	1.922	1.458	1.284	2.241
	553	1.878	1.854	1.434	1.262	2.185
	554	1.874	1.862	1.463	1.266	2.186
	555	1.863	1.852	1.484	1.278	2.187
	556	1.872	1.867	1.51	1.289	2.199
	557	1.89	1.886	1.54	1.304	2.21
	558	1.875	1.861	1.53	1.3	2.199
	559	1.873	1.86	1.505	1.303	2.175
	560	1.865	1.858	1.499	1.31	2.18
	561	1.848	1.842	1.503	1.295	2.165
	562	1.844	1.834	1.495	1.302	2.165
	563	1.867	1.856	1.507	1.314	2.203
	564	1.843	1.822	1.484	1.295	2.162
	565	1.861	1.845	1.499	1.305	2.177
	566	1.869	1.838	1.516	1.307	2.175
	567	1.843	1.814	1.483	1.296	2.148
	568	1.869	1.833	1.5	1.311	2.168
	569	1.871	1.833	1.496	1.314	2.176
	570	1.871	1.835	1.501	1.322	2.186
	571	1.867	1.819	1.487	1.306	2.175
	572	1.89	1.852	1.51	1.326	2.205
	573	1.879	1.834	1.498	1.315	2.175
	574	1.864	1.821	1.48	1.317	2.166
	575	1.894	1.85	1.502	1.327	2.183
	576	1.889	1.841	1.496	1.314	2.18
	577	1.881	1.828	1.489	1.318	2.175
	578	1.893	1.83	1.494	1.322	2.178
	579	1.898	1.833	1.49	1.318	2.184
	580	1.883	1.824	1.485	1.318	2.172
	581	1.885	1.826	1.485	1.323	2.163
	582	1.902	1.829	1.489	1.326	2.174
	583	1.913	1.836	1.492	1.339	2.175
	584	1.892	1.826	1.484	1.329	2.175
	585	1.914	1.829	1.487	1.338	2.179
	586	1.905	1.811	1.477	1.337	2.176
	587	1.895	1.793	1.482	1.351	2.181
	588	1.951	1.84	1.476	1.368	2.2
	589	1.963	1.834	1.452	1.352	2.219
	590	1.97	1.834	1.432	1.341	2.223
	591	2.023	1.878	1.447	1.357	2.284
	592	2.043	1.892	1.424	1.349	2.277
	593	2.007	1.85	1.369	1.311	2.249
	594	2.024	1.874	1.369	1.317	2.265
	595	2.019	1.857	1.349	1.314	2.277
	596	2.009	1.843	1.323	1.295	2.251
	597	2.051	1.882	1.337	1.323	2.294
	598	2.029	1.862	1.307	1.313	2.272
	599	2.019	1.838	1.282	1.298	2.253
	600	2.007	1.837	1.266	1.3	2.214
	601	2.034	1.86	1.269	1.312	2.285
	602	2.007	1.831	1.242	1.299	2.254
	603	2.009	1.831	1.236	1.305	2.248
	604	1.999	1.817	1.211	1.292	2.238
	605	1.992	1.805	1.201	1.298	2.209
	606	1.977	1.795	1.191	1.295	2.211
	607	2	1.798	1.188	1.303	2.225
	608	1.959	1.774	1.16	1.287	2.201
	609	1.978	1.79	1.165	1.296	2.211
	610	1.985	1.765	1.154	1.299	2.207
	611	1.948	1.758	1.136	1.285	2.197
	612	1.93	1.737	1.12	1.275	2.168
	613	1.962	1.764	1.126	1.292	2.197
	614	1.965	1.761	1.122	1.291	2.195
	615	1.948	1.741	1.104	1.283	2.181
	616	1.95	1.746	1.102	1.289	2.185
	617	2.011	1.793	1.126	1.315	2.239
	618	1.972	1.765	1.105	1.288	2.206
	619	2	1.777	1.11	1.301	2.224
	620	1.872	1.764	1.106	1.3	2.23
	621	1.994	1.77	1.094	1.292	2.229
	622	1.987	1.762	1.088	1.287	2.214
	623	1.998	1.767	1.091	1.294	2.231
	624	2.006	1.779	1.096	1.289	2.247
	625	1.999	1.767	1.08	1.28	2.229
	626	1.979	1.752	1.07	1.269	2.209
	627	1.995	1.781	1.073	1.275	2.234
	628	2.019	1.831	1.094	1.281	2.235
	629	1.982	1.758	1.061	1.271	2.215
	630	1.994	1.764	1.066	1.277	2.231
	631	1.968	1.737	1.051	1.26	2.2
	632	1.981	1.735	1.053	1.264	2.205

## Sheet: Figure 5g
Figure 5g
			Number of Scratches
	GrpWT	0	1	1	2	1	4	0	3
	GrpChR2	14	27	23	33	27	9	26	34	12	38
	GrpChR2 morphine	31	20	24	11	34	27	7	27	19	13
	GrpChR2 BB-sap	10	14	3	11	8	2	6	16	1

## Sheet: Figure 6f
Figure 6f
		DRG							Spinal cord

## Sheet: Figure 6g
Figure 6g	CQ
			Number of Scratches
	GrpF/F	176	172	348	199	150	351	256	191	234	324
	GrpF/F;Nav1.8Cre	121	133	44	137	154	145	166	155	228

## Sheet: Figure 6h
Figure 6h	SLIGRL-NH2
			Number of Scratches
	GrpF/F	206	183	261	194	147	250	327	212	171	273
	GrpF/F;Nav1.8Cre	165	20	21	26	171	167	122	104	187

## Sheet: Figure 6i
Figure 6i	BAM8-22
			Number of Scratches
	GrpF/F	33	52	57	68	41	52	48	37	44	28
	GrpF/F;Nav1.8Cre	26	22	15	21	38	41	36	28	35

## Sheet: Figure 6j
Figure 6j	Hist
			Number of Scratches
	GrpF/F	38	47	39	68	89	66	37	68	53	25
	GrpF/F;Nav1.8Cre	34	62	31	27	42	92	57	70	40

## Sheet: Figure 6k
Figure 6k	β-Alanine
			Number of Scratches
	GrpF/F	38	19	49	16	12	82
	GrpF/F;Nav1.8Cre	78	51	8	19	76	77	58

[truncated: 21 more sheets: Figure 7j, Figure 7k, Figure 7l, Figure 7m, Figure 7n, Figure 7o, Figure 7p, Supplementary Figure 1e, Supplementary Figure 6a, Supplementary Figure 6b, Supplementary Figure 6c, Supplementary Figure 6d, Supplementary Figure 6e, Supplementary Figure 6f, Supplementary Figure 7c, Supplementary Figure 7d, Supplementary Figure 7e, Supplementary Figure 7f, Supplementary Figure 7g, Supplementary Figure 7h …]
